# Supplementary material for: The Missing Target: Why Industrialized Animal Farming Must Be at the Core of the Climate Agenda
Source: Animals (Basel). 2025 Nov 10;15(22):3256. doi: 10.3390/ani15223256 (PMC12649370; doi:10.3390/ani15223256)
Supplement: Supplementary file 1 [file animals-15-03256-s001.zip]

Archive with 2 entries (2 files):
- Supplementary Material A - LLM outputs.pdf
- Supplementary Material B - Table S1.pdf
